# Supplementary material for: Contraction-induced endocardial id2b plays a dual role in regulating myocardial contractility and valve formation
Source: eLife. 2025 Jul 24;13:RP101151. doi: 10.7554/eLife.101151 (PMC12289310; doi:10.7554/eLife.101151)
Supplement: Figure 7—source data 1. [file elife-101151-fig7-data1.zip]

Archive with 2 entries (2 files):
- source data 1.pdf
- __MACOSX/._source data 1.pdf
