# Supplementary material for: Contraction-induced endocardial id2b plays a dual role in regulating myocardial contractility and valve formation
Source: eLife. 2025 Jul 24;13:RP101151. doi: 10.7554/eLife.101151 (PMC12289310; doi:10.7554/eLife.101151)
Supplement: Figure 7—source data 2. [file elife-101151-fig7-data2.zip]

Archive with 9 entries (8 files):
- source data 2/
- source data 2/Original tiff shown in Figure 7A-IP-anti-HA.tif
- __MACOSX/source data 2/._Original tiff shown in Figure 7A-IP-anti-HA.tif
- source data 2/Original tiff shown in Figure 7A-input-anti-HA.tif
- __MACOSX/source data 2/._Original tiff shown in Figure 7A-input-anti-HA.tif
- source data 2/Original tiff shown in Figure 7A-input-anti-Flag.tif
- __MACOSX/source data 2/._Original tiff shown in Figure 7A-input-anti-Flag.tif
- source data 2/Original tiff shown in Figure 7A-IP-anti-Flag.tif
- __MACOSX/source data 2/._Original tiff shown in Figure 7A-IP-anti-Flag.tif
